# Supplementary material for: TDP-43 Cytoplasmic Translocation in the Skin Fibroblasts of ALS Patients
Source: Cells. 2022 Jan 8;11(2):209. doi: 10.3390/cells11020209 (PMC8773870; doi:10.3390/cells11020209)
Supplement: Supplementary file 1 [file cells-11-00209-s001.zip]

Archive with 1 entries (1 files):
- cells-1515879-supplementary.pdf
